# Supplementary material for: Develop an efficient and specific AAV-based labeling system for Muller glia in mice
Source: Sci Rep. 2022 Dec 27;12:22410. doi: 10.1038/s41598-022-27013-0 (PMC9794687; doi:10.1038/s41598-022-27013-0)
Supplement: Supplementary file 1 — Supplementary Information. [file 41598_2022_27013_MOESM1_ESM.xlsx]

## Sheet: Figure 1 raw data
In one whole retina(AAV serotype, dose, week-old of injection and collection tissue, animal ID)	Rbpms+tdTomato+	tdTomato+	Ratio	transduction length(uμm)	total length	ratio
AAV1,1E9,5-8w,1#	15	347	0.0432277	1845.63	4803.2	0.38425
AAV1,1E9,5-8w,2#	30	347	0.0864553	1089.91	5559.62	0.19604
AAV1,1E9,5-8w,3#	15	269	0.0557621	1359.36	5296.74	0.256641
AAV1,1E9,5-8w,4#	8	248	0.0322581	2106.03	4789.2	0.439745
AAV2,1E9,5-8w,1#	73	243	0.300412	4354.88	4941.16	0.881348
AAV2,1E9,5-8w,2#	170	568	0.299296	5078.54	5078.54	1
AAV2,1E9,5-8w,3#	94	309	0.304207	3576.03	5241.42	0.682264
AAV2,1E9,5-8w,4#	141	535	0.263551	4776.12	4776.12	1
AAV5,1E9,5-8w,1#	7	404	0.0173267	2862.65	3635.48	0.78742
AAV5,1E9,5-8w,2#	17	313	0.0543131	2575.53	5651.69	0.455709
AAV5,1E9,5-8w,3#	9	291	0.0309278	2016.93	5218.54	0.386493
AAV5,1E9,5-8w,4#	2	142	0.0140845	1599.39	6060.47	0.263906
AAV5,1E9,5-8w,5#	3	199	0.0150754	2348.01	6018.3	0.390145
AAV8,1E9,5-8w,1#	25	459	0.0544662	2945.84	4038.56	0.729429
AAV8,1E9,5-8w,2#	29	1173	0.0247229	5158.96	5158.96	1
AAV8,1E9,5-8w,3#	39	982	0.0397149	5434.4	5434.4	1
AAV8,1E9,5-8w,4#	68	834	0.0815348	4228.01	5344.75	0.791059
AAV8,1E9,5-8w,5#	50	840	0.0595238	3803.97	6327.43	0.601188
AAV9,1E9,5-8w,1#	22	1007	0.0218471	4908.39	5127.59	0.957252
AAV9,1E9,5-8w,2#	16	616	0.025974	5337.77	5337.77	1
AAV9,1E9,5-8w,3#	35	227	0.154185	2157.45	4950.78	0.435779
AAV9,1E9,5-8w,4#	17	676	0.0251479	4220.08	4220.08	1
AAV9,1E9,5-8w,5#	10	184	0.0543478	2132.98	4829.91	0.441618
SsH10,1E9,5-8w,1#	26	324	0.0802469	2484.5	5270.69	0.471381
SsH10,1E9,5-8w,2#	86	533	0.161351	5540.48	5540.48	1
SsH10,1E9,5-8w,3#	52	484	0.107438	3310.77	5506.09	0.601292
SsH10,1E9,5-8w,4#	80	688	0.116279	4811.67	5167.09	0.931216
SsH10,1E9,5-8w,5#	38	128	0.296875	1311.57	4682.52	0.280098
AAV1,1E8,5-8w,1#	9	140	0.0604027
AAV1,1E8,5-8w,2#	19	186	0.0926829
AAV1,1E8,5-8w,3#	12	253	0.045283
AAV2,1E8,5-8w,1#	22	19	0.536585
AAV2,1E8,5-8w,2#	18	30	0.375
AAV2,1E8,5-8w,3#	10	25	0.285714
AAV2,1E8,5-8w,4#	21	21	0.5
AAV5,1E8,5-8w,1#	1	11	0.0833333
AAV5,1E8,5-8w,2#	1	38	0.025641
AAV5,1E8,5-8w,3#	1	24	0.04
AAV5,1E8,5-8w,4#	1	7	0.125
AAV8,1E8,5-8w,1#	11	249	0.0423077
AAV8,1E8,5-8w,2#	13	215	0.0570175
AAV8,1E8,5-8w,3#	5	251	0.0195312
AAV8,1E8,5-8w,4#	13	431	0.0292793
AAV9,1E8,5-8w,1#	15	340	0.0422535
AAV9,1E8,5-8w,2#	17	242	0.0656371
AAV9,1E8,5-8w,3#	7	246	0.027668
SsH10,1E8,5-8w,1#	5	88	0.0537634
SsH10,1E8,5-8w,2#	5	44	0.102041
SsH10,1E8,5-8w,3#	6	81	0.0689655

## Sheet: figure 2 raw data
In one whole retina (Ai9 mice; AAV serotype-vector type, dose, week-old of injection and collection tissue, animal ID_retina slice number)	Rbpms+tdTomato+ cell	total tdTomato+ cell	Rbpms+	tdT+Rbpms+/tdT+ratio	average for each mouse sample	tdT+Rbpms+/Rbpms+
1.Ai9;AAV9-ΔWPRE,1E10,8-12w,Rbpms,1#_1	1	397	371	0.00251889		0.00269542
1.Ai9;AAV9-ΔWPRE,1E10,8-12w,Rbpms,1#_2	0	388	266	0		0
1.Ai9;AAV9-ΔWPRE,1E10,8-12w,Rbpms,1#_3	0	354	246	0	0.000839631	0	0.000898473
1.Ai9;AAV9-ΔWPRE,1E10,8-12w,Rbpms,2#_1	1	436	580	0.00229358		0.00172414
1.Ai9;AAV9-ΔWPRE,1E10,8-12w,Rbpms,2#_2	1	413	363	0.00242131		0.00275482
1.Ai9;AAV9-ΔWPRE,1E10,8-12w,Rbpms,2#_3	0	329	400	0	0.00157163	0	0.00149299
1.Ai9;AAV9-ΔWPRE,1E10,8-12w,Rbpms,3#_2	0	666	231	0		0
1.Ai9;AAV9-ΔWPRE,1E10,8-12w,Rbpms,3#_3	0	617	260	0		0
1.Ai9;AAV9-ΔWPRE,1E10,8-12w,Rbpms,4#_1	0	899	399	0		0
1.Ai9;AAV9-ΔWPRE,1E10,8-12w,Rbpms,4#_2	0	398	250	0		0
1.Ai9;AAV9-ΔWPRE,1E10,8-12w,Rbpms,4#_3	0	462	227	0		0
1.Ai9;AAV9-ΔWPRE,1E10,8-12w,Rbpms,5#_1	0	972	526	0		0
1.Ai9;AAV9-ΔWPRE,1E10,8-12w,Rbpms,5#_2	0	675	330	0		0
1.Ai9;AAV9-ΔWPRE,1E10,8-12w,Rbpms,5#_3	0	937	443	0		0
1.Ai9;AAV9-ΔWPRE,1E10,8-12w,Rbpms,7#_1	0	567	343	0		0
1.Ai9;AAV9-ΔWPRE,1E10,8-12w,Rbpms,7#_3	0	432	150	0		0
1.Ai9;AAV9-ΔWPRE,1E10,8-12w,Rbpms,8#_1	0	753	543	0		0
1.Ai9;AAV9-ΔWPRE,1E10,8-12w,Rbpms,8#_3	0	521	324	0		0
2.Ai9;AAV9-ΔWPRE,1E9,8-12w,Rbpms,1#_1	0	379	485	0		0
2.Ai9;AAV9-ΔWPRE,1E9,8-12w,Rbpms,1#_2	0	301	273	0		0
2.Ai9;AAV9-ΔWPRE,1E9,8-12w,Rbpms,1#_3	0	349	331	0		0
2.Ai9;AAV9-ΔWPRE,1E9,8-12w,Rbpms,2#_1	0	823	328	0		0
2.Ai9;AAV9-ΔWPRE,1E9,8-12w,Rbpms,2#_2	1	651	275	0.0015361		0.00363636
2.Ai9;AAV9-ΔWPRE,1E9,8-12w,Rbpms,2#_3	0	502	308	0	0.000512033	0	0.00121212
2.Ai9;AAV9-ΔWPRE,1E9,8-12w,Rbpms,3#_1	3	281	470	0.0106762		0.00638298
2.Ai9;AAV9-ΔWPRE,1E9,8-12w,Rbpms,3#_2	0	286	329	0	0.00419364	0
2.Ai9;AAV9-ΔWPRE,1E9,8-12w,Rbpms,3#_3	1	525	427	0.00190476		0.00234192	0.0029083
2.Ai9;AAV9-ΔWPRE,1E9,8-12w,Rbpms,4#_1	0	627	432	0		0
2.Ai9;AAV9-ΔWPRE,1E9,8-12w,Rbpms,4#_2	0	493	297	0		0
2.Ai9;AAV9-ΔWPRE,1E9,8-12w,Rbpms,4#_3	0	650	232	0		0
2.Ai9;AAV9-ΔWPRE,1E9,8-12w,Rbpms,5#_1	0	606	428	0		0
2.Ai9;AAV9-ΔWPRE,1E9,8-12w,Rbpms,5#_2	0	398	346	0		0
2.Ai9;AAV9-ΔWPRE,1E9,8-12w,Rbpms,5#_3	1	596	425	0.00167785	0.000559284	0.00235294	0.000784314
2.Ai9;AAV9-ΔWPRE,1E9,8-12w,Rbpms,6#_1	0	177	368	0		0
2.Ai9;AAV9-ΔWPRE,1E9,8-12w,Rbpms,6#_3	0	202	331	0		0
2.Ai9;AAV9-ΔWPRE,1E9,8-12w,Rbpms,8#_1	0	322	394	0		0
2.Ai9;AAV9-ΔWPRE,1E9,8-12w,Rbpms,8#_3	0	242	386	0		0
3.Ai9;AAV9-ΔWPRE,1E8,8-12w,Rbpms,1#_1	0	102	394	0		0
3.Ai9;AAV9-ΔWPRE,1E8,8-12w,Rbpms,1#_2	0	160	260	0		0
3.Ai9;AAV9-ΔWPRE,1E8,8-12w,Rbpms,1#_3	0	147	354	0		0
3.Ai9;AAV9-ΔWPRE,1E8,8-12w,Rbpms,2#_1	0	358	513	0		0
3.Ai9;AAV9-ΔWPRE,1E8,8-12w,Rbpms,2#_2	0	183	373	0		0
3.Ai9;AAV9-ΔWPRE,1E8,8-12w,Rbpms,2#_3	0	130	286	0		0
3.Ai9;AAV9-ΔWPRE,1E8,8-12w,Rbpms,3#_1	0	64	400	0		0
3.Ai9;AAV9-ΔWPRE,1E8,8-12w,Rbpms,3#_2	0	97	274	0		0
3.Ai9;AAV9-ΔWPRE,1E8,8-12w,Rbpms,3#_3	0	156	254	0		0
3.Ai9;AAV9-ΔWPRE,1E8,8-12w,Rbpms,5#_1	0	121	387	0		0
3.Ai9;AAV9-ΔWPRE,1E8,8-12w,Rbpms,5#_2	0	111	344	0		0
3.Ai9;AAV9-ΔWPRE,1E8,8-12w,Rbpms,5#_3	0	153	305	0		0
3.Ai9;AAV9-ΔWPRE,1E8,8-12w,Rbpms,6#_1	0	150	323	0		0
3.Ai9;AAV9-ΔWPRE,1E8,8-12w,Rbpms,6#_2	0	192	317	0		0
3.Ai9;AAV9-ΔWPRE,1E8,8-12w,Rbpms,6#_3	0	158	275	0		0
3.Ai9;AAV9-ΔWPRE,1E8,8-12w,Rbpms,8#_1	0	397	567	0		0
3.Ai9;AAV9-ΔWPRE,1E8,8-12w,Rbpms,8#_3	0	140	396	0		0
4.Ai9;AAV9-WPRE,1E9 1#-1	18	626	286	0.028754		0.0629371
4.Ai9;AAV9-WPRE,1E9 2#-1	19	381	382	0.0498688		0.0497382
4.Ai9;AAV9-WPRE,1E9 4#-2	26	664	292	0.0391566		0.0890411
In the whole retina	Sox9+tdTomato+	tdTomato+(only)	Sox9+(only)	Ratio1	Ratio2
				Sox9+tdTomato+ to tdtomato+	Sox9+tdTomato+ to Sox9+
1.Ai9;AAV9-ΔWPRE,1E10,8-12w,Sox9,1#_3	447	4	491	0.991131	0.476546
1.Ai9;AAV9-ΔWPRE,1E10,8-12w,Sox9,2#_3	336	8	577	0.976744	0.368018
1.Ai9;AAV9-ΔWPRE,1E10,8-12w,Sox9,3#_2	664	5	60	0.992526	0.917127
1.Ai9;AAV9-ΔWPRE,1E10,8-12w,Sox9,4#_2	814	2	182	0.997549	0.817269
1.Ai9;AAV9-ΔWPRE,1E10,8-12w,Sox9,5#_2	1098	5	295	0.995467	0.788227
1.Ai9;AAV9-ΔWPRE,1E10,8-12w,Sox9,6#_2	1068	5	74	0.99534	0.935201
1.Ai9;AAV9-ΔWPRE,1E10,8-12w,Sox9,7#_1	495	12	80	0.976331	0.86087
2.Ai9;AAV9-ΔWPRE,1E9,8-12w,Sox9,1#_1	445	3	623	0.993304	0.416667
2.Ai9;AAV9-ΔWPRE,1E9,8-12w,Sox9,2#_1	696	5	516	0.992867	0.574257
2.Ai9;AAV9-ΔWPRE,1E9,8-12w,Sox9,3#_1	144	12	842	0.923077	0.146045
2.Ai9;AAV9-ΔWPRE,1E9,8-12w,Sox9,4#_1	769	10	148	0.987163	0.838604
2.Ai9;AAV9-ΔWPRE,1E9,8-12w,Sox9,5#_1	480	8	287	0.983607	0.625815
2.Ai9;AAV9-ΔWPRE,1E9,8-12w,Sox9,6#_1	299	12	793	0.961415	0.27381
2.Ai9;AAV9-ΔWPRE,1E9,8-12w,Sox9,8#_1	128	13	609	0.907801	0.173677
3.Ai9;AAV9-ΔWPRE,1E8,8-12w,Sox9,1#_1	117	3	845	0.975	0.121622
3.Ai9;AAV9-ΔWPRE,1E8,8-12w,Sox9,2#_3	373	3	523	0.992021	0.416295
3.Ai9;AAV9-ΔWPRE,1E8,8-12w,Sox9,3#_1	221	5	659	0.977876	0.251136
3.Ai9;AAV9-ΔWPRE,1E8,8-12w,Sox9,5#_1	115	1	742	0.991379	0.134189
3.Ai9;AAV9-ΔWPRE,1E8,8-12w,Sox9,6#_2	190	16	705	0.92233	0.212291
3.Ai9;AAV9-ΔWPRE,1E8,8-12w,Sox9,8#_3	84	5	850	0.94382	0.0899358
an alternative AAV batch
5.Ai9;AAV9-WPRE,1E9 1#	408	7	0.0168675	1.68675
5.Ai9;AAV9-WPRE,1E9 2#	669	9	0.0132743	1.32743
5.Ai9;AAV9-WPRE,1E9 3#	558	10	0.0176056	1.76056
6.Ai9;AAV9-ΔWPRE,1E9 1#	869	0	0
6.Ai9;AAV9-ΔWPRE,1E9 2#	882	0	0
6.Ai9;AAV9-ΔWPRE,1E9 3#	681	0	0

## Sheet: Figure 3 raw data 
In one whole retina slice	Cell number	Cell number	Cell number	ratio	ratio
Ai9 mice& factors+label system, week-old of injection and collection tissue, animal ID)	only tdT+	tdT+Rbpms+	tdT+GFP+	tdT+Rbpms+/tdT+	tdT+GFP+/tdT+
Ai9&Ctrl+WPRE,7-9wk,1#	108	2	88	0.0185185	81.4815	1.85185
Ai9&Ctrl+WPRE,7-9wk,2#	240	6	174	0.0243902	72.5
Ai9&Ctrl+WPRE,7-9wk,3#	156	6	134	0.037037	85.8974	9.18367
Ai9&Math5/Brn3b+WPRE,7-9wk,1#	248	10	174	0.0387597	70.1613
Ai9&Math5/Brn3b+WPRE,7-9wk,2#	106	5	44	0.045045	41.5094
Ai9&Math5/Brn3b+WPRE,7-9wk,3#	89	9	39	0.0918367	43.8202
Ai9&Math5/Brn3b+ΔWPRE,7-9wk,1#	516	0	509	0	98.6434
Ai9&Math5/Brn3b+ΔWPRE,7-9wk,2#	593	0	580	0	97.8078
Ai9&Math5/Brn3b+ΔWPRE,7-9wk,3#	497	0	420	0	84.507
Ai9&Ctrl+ΔWPRE,1E13,7-9wk,1#	536	0	503	0	93.8433
Ai9&Ctrl+ΔWPRE,1E13,7-9wk,2#	318	0	285	0	89.6226
Ai9&Ctrl+ΔWPRE,1E13,7-9wk,3#	1001	0	906	0	90.5095
Ai9;Ctrl+WPRE,4-8w,1#	179	4		0.0223464
Ai9;Ctrl+WPRE,4-8w,2#	149	0		0
Ai9;Ctrl+WPRE,4-8w,3#	671	3		0.00447094
Ai9;Ptbp1 KD+WPRE,4-8w,1#	415	7		0.0168675
Ai9;Ptbp1 KD+WPRE,4-8w,2#	678	9		0.0132743
Ai9;Ptbp1 KD+WPRE,4-8w,3#	568	10		0.0176056
Ai9;Ctrl+ΔWPRE,4-8w,1#	686	0		0
Ai9;Ctrl+ΔWPRE,4-8w,2#	671	0		0
Ai9;Ctrl+ΔWPRE,4-8w,3#	653	0		0
Ai9;Ptbp1 KD+ΔWPRE,4-8w,1#	869	0		0
Ai9;Ptbp1 KD+ΔWPRE,4-8w,2#	882	0		0
Ai9;Ptbp1 KD+ΔWPRE,4-8w,3#	681	0		0
Ai9&Ctrl+ΔWPRE,1E13,7-11wk,1#	400	0	390	0	97.5
Ai9&Ctrl+ΔWPRE,1E13,7-11wk,2#	698	0	682	0	97.7077
Ai9&Ctrl+ΔWPRE,1E13,7-11wk,3#	494	0	478	0	96.7611
Ai9&NeuroD1+ΔWPRE,7-11wk,1#	509	1	498	0.00196464	97.8389
Ai9&NeuroD1+ΔWPRE,7-11wk,2#	664	1	658	0.00150602	99.0964
Ai9&NeuroD1+ΔWPRE,7-11wk,3#	666	1	628	0.0015015	94.2943
